# Supplementary material for: Bioinformatics analysis of laryngeal squamous cell carcinoma based on the high infection rate of HPV in Northwest China
Source: PeerJ. 2025 Aug 11;13:e19851. doi: 10.7717/peerj.19851 (PMC12352419; doi:10.7717/peerj.19851)
Supplement: Supplemental Information 1 [file peerj-13-19851-s001.zip]

Archive with 27 entries (26 files):
- HPV genotyping /
- HPV genotyping /HPV genotyping 6.HEIC
- __MACOSX/HPV genotyping /._HPV genotyping 6.HEIC
- HPV genotyping /HPV genotyping 7.HEIC
- __MACOSX/HPV genotyping /._HPV genotyping 7.HEIC
- HPV genotyping /HPV genotyping 13.HEIC
- __MACOSX/HPV genotyping /._HPV genotyping 13.HEIC
- HPV genotyping /HPV genotyping 1.HEIC
- __MACOSX/HPV genotyping /._HPV genotyping 1.HEIC
- HPV genotyping /HPV genotyping 11.HEIC
- __MACOSX/HPV genotyping /._HPV genotyping 11.HEIC
- HPV genotyping /HPV genotyping 2.HEIC
- __MACOSX/HPV genotyping /._HPV genotyping 2.HEIC
- HPV genotyping /HPV genotyping 3.HEIC
- __MACOSX/HPV genotyping /._HPV genotyping 3.HEIC
- HPV genotyping /HPV genotyping 10.HEIC
- __MACOSX/HPV genotyping /._HPV genotyping 10.HEIC
- HPV genotyping /HPV genotyping 8.HEIC
- __MACOSX/HPV genotyping /._HPV genotyping 8.HEIC
- HPV genotyping /HPV genotypin 12.HEIC
- __MACOSX/HPV genotyping /._HPV genotypin 12.HEIC
- HPV genotyping /HPV genotyping 4.HEIC
- __MACOSX/HPV genotyping /._HPV genotyping 4.HEIC
- HPV genotyping /HPV genotyping 5.HEIC
- __MACOSX/HPV genotyping /._HPV genotyping 5.HEIC
- HPV genotyping /HPV genotyping 9.HEIC
- __MACOSX/HPV genotyping /._HPV genotyping 9.HEIC
