# Supplementary material for: Bioinformatics analysis of laryngeal squamous cell carcinoma based on the high infection rate of HPV in Northwest China
Source: PeerJ. 2025 Aug 11;13:e19851. doi: 10.7717/peerj.19851 (PMC12352419; doi:10.7717/peerj.19851)
Supplement: Supplemental Information 9 — Full-length uncropped gels/blots. A photograph of the reassembled pieces to confirm that they come from the same original full-length blot. Molecular weight ladders, controls and reference samples must be visible. [file peerj-13-19851-s009.zip]

Archive with 18 entries (17 files):
- HPV16E7 WB original data/
- __MACOSX/._HPV16E7 WB original data
- HPV16E7 WB original data/.DS_Store
- __MACOSX/HPV16E7 WB original data/._.DS_Store
- HPV16E7 WB original data/maker.JPG
- __MACOSX/HPV16E7 WB original data/._maker.JPG
- HPV16E7 WB original data/clipped graph.JPG
- __MACOSX/HPV16E7 WB original data/._clipped graph.JPG
- HPV16E7 WB original data/HPV16E7 WB white - field image.tif
- __MACOSX/HPV16E7 WB original data/._HPV16E7 WB white - field image.tif
- HPV16E7 WB original data/HPV merge description diagram.jpg
- __MACOSX/HPV16E7 WB original data/._HPV merge description diagram.jpg
- HPV16E7 WB original data/HPV16E7 merge.tif
- __MACOSX/HPV16E7 WB original data/._HPV16E7 merge.tif
- HPV16E7 WB original data/HPV16E7 WB  Band graph.tif
- __MACOSX/HPV16E7 WB original data/._HPV16E7 WB  Band graph.tif
- HPV16E7 WB original data/Unclipped graph.JPG
- __MACOSX/HPV16E7 WB original data/._Unclipped graph.JPG
